# Supplementary material for: [BMP]+[BF4]−-Modified CsPbI1.2Br1.8 Solar Cells with Improved Efficiency and Suppressed Photoinduced Phase Segregation
Source: Molecules. 2024 Mar 26;29(7):1476. doi: 10.3390/molecules29071476 (PMC11013225; doi:10.3390/molecules29071476)
Supplement: Supplementary file 1 [file molecules-29-01476-s001.zip]

Archive with 1 entries (1 files):
- molecules-2875725-supplementary.pdf
